# Supplementary material for: Dibenzo[b,e]thiepin-11(6H)-one
Source: Acta Crystallogr Sect E Struct Rep Online. 2010 Jan 13;66(Pt 2):o350. doi: 10.1107/S1600536810000796 (PMC2979680; doi:10.1107/S1600536810000796)
Supplement: Supplementary file 2 [file e-66-0o350-Isup2.hkl]

# 
# h,k,l, Fc-squared, Fo-squared, sigma(Fo-squared) and status flag 
# 
data_I
_shelx_title ' HSY122A in Pna2(1)' 
_shelx_refln_list_code          4 
_shelx_F_calc_maximum       85.04 
_exptl_crystal_F_000       472.00 
_reflns_d_resolution_high  0.8038 
 
loop_ 
 _symmetry_equiv_pos_as_xyz 
 'x, y, z' 
 '-x, -y, z+1/2' 
 'x+1/2, -y+1/2, z' 
 '-x+1/2, y+1/2, z+1/2' 
 
_cell_length_a    14.6208 
_cell_length_b     4.3503 
_cell_length_c    16.9023 
_cell_angle_alpha  90.000 
_cell_angle_beta   90.000 
_cell_angle_gamma  90.000 
 
_shelx_F_squared_multiplier     1.000 
 
loop_ 
 _refln_index_h 
 _refln_index_k 
 _refln_index_l 
 _refln_F_squared_calc 
 _refln_F_squared_meas 
 _refln_F_squared_sigma 
 _refln_observed_status 
   4   2  -8      234.62      211.67      5.98 o 
  12   0  -7      748.82      755.21     10.18 o 
  13   1  -7      122.67      125.65      4.87 o 
  14   1  -7       21.88       25.85      2.64 o 
   1   2  -7     1247.92     1235.35     10.85 o 
   2   2  -7      631.82      646.69      7.42 o 
   3   2  -7      904.38      896.58     11.43 o 
   4   2  -7      291.34      289.14      6.83 o 
   5   2  -7      430.99      409.68      8.22 o 
  10   0  -6      143.42      129.72      4.91 o 
  12   0  -6      293.00      271.58      6.64 o 
  14   0  -6       34.99       41.79      3.11 o 
   8   1  -6      141.72      135.55      4.19 o 
  11   1  -6       36.00       37.62      3.42 o 
  13   1  -6      137.27      145.12      5.39 o 
  14   1  -6       43.86       47.30      3.42 o 
  15   1  -6       32.88       40.77      2.92 o 
  16   1  -6       64.88       51.36      2.50 o 
   0   2  -6     4923.25     4781.74     21.74 o 
   1   2  -6      309.57      302.24      5.17 o 
   2   2  -6     1932.65     1966.29     15.90 o 
   3   2  -6       32.55       29.74      2.75 o 
   4   2  -6      243.08      245.36      6.37 o 
   5   2  -6      789.61      736.37     10.86 o 
   6   2  -6      732.42      682.00     10.40 o 
  14   2  -6       97.99       97.18      3.70 o 
   2   3  -6      281.81      336.10      7.52 o 
   3   3  -6       12.49       19.28      3.12 o 
   4   3  -6     1275.07     1464.25     14.66 o 
   2   0  -5       61.89       78.01      1.29 o 
  14   0  -5      106.71      118.76      4.72 o 
  16   0  -5      205.39      181.14      4.90 o 
   4   1  -5      474.01      482.06      3.37 o 
   7   1  -5      163.15      146.20      4.15 o 
   8   1  -5       16.57       14.41      1.90 o 
  10   1  -5        0.33        1.79      2.96 o 
  11   1  -5      498.23      456.50      9.24 o 
  12   1  -5      121.26      119.45      5.13 o 
  14   1  -5       69.49       65.27      4.17 o 
  15   1  -5      201.40      221.38      6.08 o 
  16   1  -5       85.69       85.25      3.55 o 
   1   2  -5      252.12      256.64      3.54 o 
   2   2  -5      743.15      758.52      5.84 o 
   5   2  -5      626.72      582.76      9.63 o 
   6   2  -5       44.97       45.21      3.51 o 
  15   2  -5      131.16      127.47      3.91 o 
   2   3  -5      519.30      577.89      9.32 o 
   3   3  -5      124.83      141.07      5.01 o 
   5   3  -5      171.19      178.04      5.70 o 
   6   3  -5      169.81      206.51      6.01 o 
   7   3  -5       57.75       52.22      3.71 o 
   6   4  -5      361.31      370.39      7.07 o 
   7   4  -5       59.20       73.12      3.37 o 
   8   4  -5      111.19      112.22      3.53 o 
   4   5  -5       97.85       86.86      5.04 o 
  12   0  -4      498.47      476.06      9.46 o 
  14   0  -4       20.35       22.52      2.91 o 
  16   0  -4        1.75        3.76      2.02 o 
   2   1  -4      260.74      254.41      1.11 o 
   4   1  -4      136.49      148.27      2.12 o 
   5   1  -4     1531.01     1578.39      7.93 o 
   6   1  -4     1195.13     1305.22      8.33 o 
   8   1  -4      271.48      347.64      4.10 o 
  10   1  -4      847.38      868.24     12.16 o 
  11   1  -4       67.49       67.21      4.56 o 
  12   1  -4      104.42      106.07      5.16 o 
  13   1  -4       95.18       77.82      4.38 o 
  14   1  -4      246.72      245.78      7.23 o 
  15   1  -4      122.66      125.87      5.01 o 
  16   1  -4       55.14       51.68      3.34 o 
  17   1  -4       92.97       72.43      2.86 o 
   0   2  -4      699.77      674.79      7.66 o 
   1   2  -4      705.11      718.73     11.78 o 
   2   2  -4     2039.81     2097.98     15.39 o 
   7   2  -4      622.48      574.20      9.85 o 
   1   3  -4      100.12       97.09      2.74 o 
   2   3  -4       28.97       24.87      1.97 o 
   3   3  -4      153.92      160.70      5.37 o 
   4   3  -4      217.38      228.53      6.49 o 
   5   3  -4       23.03       30.28      3.07 o 
   6   3  -4      596.92      603.40     10.42 o 
   7   3  -4      191.46      199.07      6.17 o 
   8   3  -4      621.95      643.63     10.69 o 
   9   3  -4       22.49       30.01      3.06 o 
   3   4  -4        7.87        4.71      1.98 o 
   4   4  -4       19.85       20.72      2.35 o 
   6   4  -4       12.86       13.41      2.24 o 
   7   4  -4      195.12      178.08      4.98 o 
   8   4  -4       37.53       37.50      2.69 o 
   9   4  -4       84.68       87.76      3.08 o 
   4   5  -4       56.87       54.81      2.67 o 
   2   0  -3      636.57      695.15      3.38 o 
   4   0  -3     1401.95     1445.37      4.78 o 
  14   0  -3      770.21      716.38     11.65 o 
  16   0  -3      304.84      287.06      6.71 o 
   3   1  -3      558.77      499.23      1.68 o 
   4   1  -3       64.50       72.09      0.74 o 
   5   1  -3      723.88      763.93     17.76 o 
   6   1  -3      441.10      441.79     11.96 o 
   7   1  -3      775.33      803.53     13.60 o 
   8   1  -3      439.80      443.92      6.29 o 
   9   1  -3      995.64      974.57     10.06 o 
  10   1  -3      121.68      127.05      5.16 o 
  12   1  -3      140.00      146.64      5.97 o 
  13   1  -3      908.44      847.15     13.21 o 
  15   1  -3      410.39      463.37      9.15 o 
  16   1  -3       31.11       28.16      2.97 o 
   1   2  -3      980.62      992.39      6.30 o 
   2   2  -3      826.58      839.16      5.69 o 
   3   2  -3      607.90      573.26      8.68 o 
   5   2  -3      251.54      220.02      6.13 o 
   6   2  -3      682.01      596.72     10.09 o 
   7   2  -3      387.76      395.74      8.32 o 
   8   2  -3      120.29       89.64      4.65 o 
   9   2  -3       83.98       90.76      4.46 o 
  16   2  -3      342.61      351.38      5.87 o 
   0   3  -3      406.46      401.61      7.01 o 
   1   3  -3      147.44      161.19      3.39 o 
   2   3  -3     1078.86     1102.85     24.85 o 
   3   3  -3      176.14      203.02      5.88 o 
   4   3  -3      440.22      497.99      9.21 o 
   5   3  -3       20.29       21.93      3.01 o 
   6   3  -3      595.19      603.65     10.52 o 
   7   3  -3       28.11       33.71      3.46 o 
   8   3  -3      250.63      260.67      7.50 o 
   9   3  -3      121.71      136.13      5.68 o 
  10   3  -3       48.81       65.56      4.09 o 
  11   3  -3        2.47        6.01      2.77 o 
   2   4  -3      109.08      101.58      4.43 o 
   3   4  -3      330.54      292.44      7.05 o 
   7   4  -3      191.50      180.84      5.33 o 
   8   4  -3        5.94        5.28      1.88 o 
   9   4  -3      116.13      107.30      3.87 o 
  10   4  -3       98.13       99.45      3.08 o 
   3   5  -3       17.80       15.23      2.16 o 
   4   5  -3       16.01       15.67      1.34 o 
   2   0  -2     1088.31     1090.56      4.01 o 
   4   0  -2     2861.15     3108.70     10.28 o 
  12   0  -2      812.88      848.03     13.15 o 
  14   0  -2       35.87       42.90      3.87 o 
   1   1  -2     2757.48     2706.79     22.43 o 
   2   1  -2     1209.30     1140.10      5.22 o 
   3   1  -2       78.44      101.12      3.10 o 
   4   1  -2      578.21      578.08     15.26 o 
   5   1  -2     1013.18      990.61      6.94 o 
   6   1  -2      454.53      445.37      3.59 o 
   7   1  -2       62.08       48.85      1.40 o 
   8   1  -2      203.64      268.39      6.68 o 
   9   1  -2      337.43      354.38      6.33 o 
  10   1  -2       62.54       79.03      4.27 o 
  11   1  -2       50.49       50.45      3.93 o 
  12   1  -2       22.73       16.44      3.29 o 
  13   1  -2       58.86       55.15      4.42 o 
  15   1  -2       17.50       20.27      3.30 o 
  16   1  -2      115.15      109.29      4.41 o 
  17   1  -2      142.78      134.61      4.10 o 
   0   2  -2     2589.02     2606.13     39.08 o 
   1   2  -2      596.33      629.62      8.49 o 
   2   2  -2     1036.50     1013.47      4.40 o 
   3   2  -2       24.66       33.26      2.63 o 
   5   2  -2       47.96       40.03      3.15 o 
   6   2  -2      393.98      317.96      7.67 o 
   7   2  -2      222.10      204.19      6.17 o 
   8   2  -2      323.66      300.66      7.45 o 
   9   2  -2      337.00      372.38      8.04 o 
  10   2  -2       21.76       37.58      3.58 o 
  11   2  -2      214.36      213.16      6.68 o 
  12   2  -2      363.32      365.37      8.27 o 
  16   2  -2        9.07        9.24      2.13 o 
   1   3  -2      217.75      253.75      5.51 o 
   2   3  -2      158.41      172.52      5.04 o 
   3   3  -2       80.40       83.72      4.23 o 
   4   3  -2      629.23      715.66     10.89 o 
   5   3  -2      145.79      171.64      5.91 o 
   6   3  -2      126.78      127.82      5.21 o 
   7   3  -2       30.91       33.78      3.28 o 
   8   3  -2      270.18      317.45      8.36 o 
   9   3  -2       62.47       72.60      4.76 o 
  10   3  -2      264.26      263.42      7.84 o 
  11   3  -2       52.54       65.35      3.97 o 
  12   3  -2      376.92      446.85      8.03 o 
   1   4  -2       17.74       16.95      2.48 o 
   2   4  -2       23.94       21.02      2.68 o 
   3   4  -2      132.40      102.35      4.40 o 
   4   4  -2       78.94       57.65      3.44 o 
   5   4  -2      316.15      281.05      6.76 o 
   6   4  -2       96.76       88.56      4.31 o 
   7   4  -2      157.06      175.44      5.55 o 
   8   4  -2       73.65       80.07      3.92 o 
   9   4  -2      247.79      252.62      5.89 o 
  10   4  -2        3.47        4.44      1.84 o 
  11   4  -2      101.70      113.95      2.85 o 
   2   5  -2        0.36        7.31      3.17 o 
   3   5  -2       47.40       56.32      2.07 o 
   5   5  -2      166.52      141.15      2.93 o 
   4   0  -1     1549.97     1594.81      7.50 o 
   6   0  -1      408.27      438.12      4.09 o 
  10   0  -1     2866.04     2760.63     18.29 o 
  12   0  -1      425.63      412.15      9.34 o 
  14   0  -1      667.18      566.41     10.95 o 
  16   0  -1      452.88      427.46      8.32 o 
   1   1  -1     4978.85     4590.72     43.32 o 
   3   1  -1     1834.49     1680.71      7.71 o 
   4   1  -1     1515.30     1465.69     16.72 o 
   5   1  -1      439.08      405.43      2.95 o 
   6   1  -1      155.77      148.67      2.09 o 
   7   1  -1      650.87      640.39      4.51 o 
   8   1  -1       33.36       39.40      1.42 o 
   9   1  -1      875.36      844.27      9.98 o 
  10   1  -1       42.46       48.77      3.76 o 
  11   1  -1     1498.13     1598.99     12.11 o 
  12   1  -1      297.79      294.14      5.49 o 
  13   1  -1      312.52      263.60     13.62 o 
  14   1  -1      462.10      422.97      9.57 o 
  15   1  -1      498.03      474.45      9.60 o 
  16   1  -1       77.95       77.63      4.09 o 
  17   1  -1      222.68      179.89      4.55 o 
   1   2  -1       52.50       48.80      1.04 o 
   2   2  -1      206.38      218.89      2.62 o 
   3   2  -1     2423.77     2330.09     15.87 o 
   4   2  -1       53.71       60.54      2.52 o 
   5   2  -1      522.70      539.72      5.98 o 
   6   2  -1      600.03      559.00      9.69 o 
   7   2  -1      147.06      132.99      5.47 o 
   9   2  -1      320.13      324.28      7.98 o 
  10   2  -1      265.15      268.05      7.53 o 
  11   2  -1      146.81      159.24      6.19 o 
  12   2  -1      221.92      236.71      6.98 o 
  13   2  -1        0.03        4.90      2.86 o 
  14   2  -1       20.98       11.93      2.93 o 
  16   2  -1      206.22      207.60      5.00 o 
   0   3  -1      421.96      409.43      6.38 o 
   1   3  -1       84.19      100.14      3.68 o 
   2   3  -1      376.28      377.14      7.01 o 
   3   3  -1      157.02      179.80      5.34 o 
   4   3  -1      684.52      727.77     11.30 o 
   5   3  -1      132.86      142.20      5.44 o 
   6   3  -1      104.73      109.88      5.04 o 
   7   3  -1       75.66       77.03      4.70 o 
   8   3  -1        7.76       10.68      3.05 o 
   9   3  -1        0.00       -0.06      3.15 o 
  10   3  -1       10.85        9.54      3.48 o 
  11   3  -1      168.62      199.00      6.99 o 
  12   3  -1       25.58       24.80      3.37 o 
  13   3  -1       41.54       34.88      2.87 o 
   1   4  -1      364.36      325.63      7.53 o 
   2   4  -1        0.25       -0.11      2.20 o 
   3   4  -1      869.35      729.04     10.80 o 
   4   4  -1       66.69       58.98      3.38 o 
   5   4  -1      107.06       94.12      4.23 o 
   6   4  -1       14.48       13.01      2.82 o 
   7   4  -1      204.81      194.03      5.94 o 
   8   4  -1        8.93        8.10      2.26 o 
   9   4  -1       39.71       40.07      3.09 o 
  10   4  -1       18.22       22.89      2.27 o 
  11   4  -1       56.26       54.44      2.44 o 
   0   5  -1      208.04      218.76      5.58 o 
   1   5  -1       33.87       46.69      4.42 o 
   2   5  -1      193.30      225.91      5.17 o 
   3   5  -1       37.01       38.81      1.92 o 
   4   5  -1      355.86      492.62     41.66 o 
   5   5  -1       39.53       38.49      2.52 o 
   4   0   0     7231.05     6996.97     19.58 o 
   6   0   0     1891.64     1976.10     35.60 o 
   8   0   0      437.84      513.25      6.84 o 
  10   0   0      198.76      202.92      5.41 o 
  14   0   0      722.71      658.36     11.80 o 
  16   0   0      916.71      808.44     11.32 o 
   2   1   0     1531.50     1660.53     30.05 o 
   3   1   0      753.81      722.86      3.05 o 
   4   1   0     1125.54     1178.11     12.37 o 
   5   1   0     1405.19     1322.05     17.46 o 
   6   1   0     2845.26     2954.79     10.91 o 
   7   1   0     1883.89     1895.11     13.43 o 
   8   1   0      706.06      739.72     24.08 o 
   9   1   0       96.76       95.26      2.66 o 
  10   1   0       80.74       85.89      2.40 o 
  11   1   0      109.24      115.30      5.75 o 
  12   1   0     1939.98     1899.60     27.38 o 
  13   1   0      672.40      645.93     27.34 o 
  14   1   0      112.43      105.56      7.84 o 
  15   1   0        1.24        4.53      2.51 o 
  16   1   0       26.39       23.11      2.93 o 
  17   1   0      467.06      414.71      6.79 o 
   0   2   0      215.32      222.94      3.81 o 
   1   2   0      232.05      228.80      3.28 o 
   2   2   0      384.13      356.09      8.28 o 
   3   2   0       23.93       25.79      1.23 o 
   4   2   0      474.49      418.54      4.83 o 
   5   2   0     2938.98     2733.85     39.19 o 
   6   2   0        0.05        2.09      1.63 o 
   7   2   0      904.56      805.03     11.50 o 
   8   2   0        2.97        7.13      3.56 o 
   9   2   0      101.75      114.76      5.07 o 
  10   2   0       45.15       49.38      3.94 o 
  11   2   0      299.99      321.94      8.68 o 
  12   2   0      144.18      136.62      6.12 o 
  13   2   0      447.73      471.01      9.66 o 
  14   2   0      122.34      106.18      4.65 o 
  15   2   0      300.22      345.91      6.79 o 
  16   2   0       17.46       20.47      2.24 o 
   1   3   0      663.73      735.95      9.06 o 
   2   3   0       50.25       58.86      3.10 o 
   3   3   0      134.25      144.92      4.66 o 
   4   3   0      622.45      734.17     11.35 o 
   5   3   0      208.66      231.81      6.79 o 
   6   3   0        7.28        8.23      2.51 o 
   7   3   0      121.37      142.67      6.03 o 
   8   3   0     1318.77     1361.26     17.92 o 
   9   3   0       38.38       40.34      4.00 o 
  10   3   0        5.00        5.70      3.80 o 
  11   3   0       99.31       97.59      5.41 o 
  12   3   0      222.23      282.17      7.83 o 
  13   3   0        0.69       -1.47      2.40 o 
  14   3   0      361.52      365.51      5.80 o 
   0   4   0       47.38       56.19      3.56 o 
   1   4   0       31.75       28.36      3.08 o 
   2   4   0      120.76      103.32      4.60 o 
   3   4   0       80.35       67.99      3.90 o 
   4   4   0       20.19       20.89      2.62 o 
   5   4   0      531.46      450.57      8.95 o 
   6   4   0      152.59      143.20      5.49 o 
   7   4   0      628.52      576.76     10.18 o 
   8   4   0       12.15       12.68      2.58 o 
   9   4   0      400.01      413.58      8.32 o 
  10   4   0        7.73       10.93      2.23 o 
  11   4   0      193.87      243.69      5.03 o 
   1   5   0       79.61      100.19      3.86 o 
   2   5   0        0.74       38.79      8.94 o 
   3   5   0        0.02       13.32      1.74 o 
   4   5   0      455.15      530.31     36.21 o 
   5   5   0        3.71        4.72      4.48 o 
   4   0   1     1542.85     1641.87     11.02 o 
   8   0   1     2760.44     2931.15     42.10 o 
  10   0   1     2889.87     2887.20     20.49 o 
  12   0   1      434.32      437.98      9.86 o 
  14   0   1      692.66      685.52     12.11 o 
  16   0   1      447.63      420.11      8.32 o 
   0   1   1     1271.16     1255.40      5.61 o 
   1   1   1     4969.73     4657.69     44.03 o 
   3   1   1     1858.92     1684.96      6.54 o 
   4   1   1     1504.10     1462.39     16.82 o 
   5   1   1      436.92      404.39      5.58 o 
   6   1   1      161.43      172.02      3.08 o 
   7   1   1      655.99      665.84      8.61 o 
   9   1   1      878.50      857.44      7.78 o 
  10   1   1       42.04       39.61      2.49 o 
  12   1   1      297.10      283.74      8.38 o 
  13   1   1      336.32      361.91     11.09 o 
  14   1   1      460.87      422.15      9.72 o 
  15   1   1      497.16      489.11      9.99 o 
  16   1   1       75.69       74.14      2.72 o 
  17   1   1      229.15      217.42      5.09 o 
   1   2   1       47.65       50.54      2.20 o 
   2   2   1      205.34      221.32      2.84 o 
   3   2   1     2418.59     2372.27      9.32 o 
   4   2   1       54.09       59.06      1.84 o 
   5   2   1      538.35      542.45      8.09 o 
   6   2   1      599.39      581.46      9.13 o 
   7   2   1      146.82      128.34      4.98 o 
   8   2   1       30.92       39.86      3.97 o 
   9   2   1      326.69      340.88      8.49 o 
  10   2   1      261.94      240.13      7.88 o 
  11   2   1      146.28      159.53      6.65 o 
  12   2   1      223.10      227.26      7.58 o 
  13   2   1        0.06        4.60      3.00 o 
  14   2   1       25.15       26.08      3.23 o 
  15   2   1      389.30      440.92      7.97 o 
  16   2   1      206.33      217.64      5.20 o 
   1   3   1       83.92       92.96      3.68 o 
   2   3   1      382.64      398.46      7.10 o 
   3   3   1      155.24      178.94      5.73 o 
   4   3   1      674.09      714.87     11.64 o 
   5   3   1      133.52      128.23      5.43 o 
   6   3   1      103.08       89.94      4.79 o 
   7   3   1       75.19       67.37      4.75 o 
   8   3   1        8.06        8.39      2.49 o 
   9   3   1        0.03       -1.00      2.66 o 
  10   3   1       10.63        8.15      3.75 o 
  11   3   1      170.12      199.77      7.63 o 
  12   3   1       25.78       26.71      3.45 o 
  13   3   1       43.71       49.30      3.79 o 
  14   3   1       28.11       37.30      2.58 o 
   1   4   1      372.81      357.60      7.83 o 
   2   4   1        0.27       -0.30      1.91 o 
   3   4   1      857.66      730.84     11.29 o 
   4   4   1       65.79       60.76      4.06 o 
   5   4   1      105.57       92.20      4.64 o 
   6   4   1       14.80       17.18      2.01 o 
   7   4   1      207.20      199.43      6.46 o 
   8   4   1        8.59        9.07      2.50 o 
   9   4   1       41.00       39.55      3.46 o 
  10   4   1       18.81       22.63      2.59 o 
  11   4   1       55.95       54.74      3.14 o 
   0   5   1      212.02      242.43      5.86 o 
   1   5   1       33.60       32.13      3.83 o 
   2   5   1      190.33      226.31      7.86 o 
   3   5   1       35.96       36.65      1.97 o 
   4   5   1      356.01      458.25     38.20 o 
   5   5   1       41.00       45.45      2.72 o 
   6   0   2     1055.50     1146.03      8.16 o 
   8   0   2      112.93       94.71      2.85 o 
  10   0   2      603.49      590.03      9.68 o 
  12   0   2      811.73      834.60     20.19 o 
  14   0   2       33.09       25.86      3.76 o 
  16   0   2      245.67      206.91      7.00 o 
   1   1   2     2707.19     2520.94     11.80 o 
   2   1   2     1205.68     1197.73      4.03 o 
   4   1   2      569.36      553.69      8.22 o 
   5   1   2     1009.05      994.35      4.37 o 
   6   1   2      454.38      448.52      6.73 o 
   7   1   2       67.98       76.71      3.80 o 
   8   1   2      194.86      222.00      3.17 o 
   9   1   2      338.06      357.47      7.78 o 
  10   1   2       59.63       70.99      4.49 o 
  11   1   2       51.49       50.03      5.01 o 
  12   1   2       25.23       29.30      3.82 o 
  13   1   2       57.22       49.36      3.17 o 
  14   1   2       59.88       53.87      4.37 o 
  15   1   2       17.82       20.88      2.90 o 
  16   1   2      115.78      109.92      4.37 o 
  17   1   2      140.66      129.87      4.30 o 
   1   2   2      597.20      606.73      9.72 o 
   2   2   2     1054.50     1026.94      8.93 o 
   3   2   2       22.79       29.99      2.19 o 
   4   2   2       71.48       62.10      1.88 o 
   5   2   2       46.28       36.88      1.81 o 
   6   2   2      395.77      366.56      7.42 o 
   7   2   2      218.17      203.39      6.05 o 
   8   2   2      324.99      268.09      7.60 o 
   9   2   2      326.66      308.08      8.40 o 
  10   2   2       20.75       21.12      3.54 o 
  11   2   2      217.53      232.68      8.15 o 
  12   2   2      363.30      372.89      9.97 o 
  13   2   2      604.06      575.25     11.37 o 
  14   2   2      141.96      141.64      5.64 o 
  15   2   2       28.90       33.31      2.94 o 
  16   2   2        7.89        6.43      1.57 o 
   3   3   2       82.08       86.25      4.47 o 
   4   3   2      619.93      703.31     11.86 o 
   5   3   2      142.85      165.63      6.44 o 
   6   3   2      126.84      119.77      5.86 o 
   7   3   2       30.52       25.95      3.51 o 
   8   3   2      264.30      247.00      8.33 o 
   9   3   2       62.48       57.02      5.04 o 
  10   3   2      278.62      319.28      9.85 o 
  11   3   2       53.04       60.70      5.03 o 
  12   3   2      372.96      457.18     10.74 o 
  13   3   2       65.63       78.76      4.61 o 
  14   3   2      426.55      510.14      7.81 o 
   0   4   2      249.95      227.72      6.28 o 
   1   4   2       17.13       11.07      2.45 o 
   2   4   2       24.22       28.72      2.97 o 
   3   4   2      134.61      116.05      4.92 o 
   4   4   2       79.96       66.44      4.18 o 
   5   4   2      303.94      287.89      6.22 o 
   6   4   2       96.66       92.66      4.84 o 
   7   4   2      149.57      133.05      5.68 o 
   8   4   2       73.51       73.07      4.59 o 
   9   4   2      250.23      248.85      6.95 o 
  10   4   2        3.42        2.32      2.37 o 
  11   4   2       96.17      109.75      4.09 o 
  12   4   2       52.87       51.73      2.34 o 
   1   5   2      127.21      151.08      3.44 o 
   2   5   2        0.25        0.62      2.06 o 
   3   5   2       48.33       62.11      2.30 o 
   4   5   2       31.94       31.77      1.81 o 
   2   0   3      649.71      674.74      3.85 o 
   4   0   3     1389.42     1456.04     13.02 o 
   6   0   3     3472.89     3814.15     65.73 o 
   8   0   3      455.53      449.53      5.67 o 
  10   0   3      633.44      608.30     30.63 o 
  12   0   3     1634.54     1589.08     23.20 o 
  14   0   3      770.21      710.78     12.21 o 
  16   0   3      300.85      290.88      6.88 o 
   1   1   3     2060.60     1962.33      4.46 o 
   2   1   3      882.78      839.09      5.90 o 
   3   1   3      571.88      609.62     31.64 o 
   4   1   3       61.35       61.98      1.22 o 
   5   1   3      699.20      688.03     12.46 o 
   6   1   3      432.92      429.26      9.96 o 
   7   1   3      757.33      722.54     12.12 o 
   8   1   3      436.53      441.01      5.38 o 
   9   1   3     1009.17      938.02     14.20 o 
  10   1   3      122.42      132.59      7.42 o 
  11   1   3      791.62      817.69      9.90 o 
  12   1   3      139.77      149.02      4.80 o 
  13   1   3      918.01      866.91     10.18 o 
  14   1   3      240.82      226.83      8.04 o 
  15   1   3      399.76      428.59      9.53 o 
  16   1   3       29.45       26.41      2.83 o 
  17   1   3      321.93      290.31      4.10 o 
   1   2   3      982.29      989.69      8.24 o 
   2   2   3      819.86      802.41      8.97 o 
   3   2   3      610.04      564.62      4.82 o 
   4   2   3      288.10      284.63      5.94 o 
   5   2   3      252.89      241.17      8.29 o 
   6   2   3      687.63      607.51      8.92 o 
   7   2   3      376.06      341.63      7.37 o 
   8   2   3      124.22      101.30      4.96 o 
   9   2   3       85.18       87.31      4.95 o 
  10   2   3      616.25      603.02     12.58 o 
  11   2   3        2.30        4.52      3.20 o 
  12   2   3      538.49      540.64     11.92 o 
  13   2   3       61.05       62.41      4.74 o 
  14   2   3      315.45      296.81      7.88 o 
  15   2   3       70.41       73.38      4.00 o 
  16   2   3      339.55      351.70      4.42 o 
   3   3   3      175.23      196.89      6.15 o 
   4   3   3      441.58      420.05      9.50 o 
   5   3   3       21.27       21.88      3.34 o 
   6   3   3      606.34      635.36     12.41 o 
   7   3   3       27.31       24.19      3.46 o 
   8   3   3      254.59      235.49      8.25 o 
   9   3   3      118.71      109.82      6.07 o 
  10   3   3       48.42       48.30      4.60 o 
  11   3   3        2.02       -2.38      3.53 o 
  12   3   3       14.65       17.95      3.82 o 
  13   3   3      197.59      201.57      6.69 o 
  14   3   3      101.86      113.81      4.34 o 
   1   4   3      255.36      233.16      6.42 o 
   2   4   3      109.02       96.20      4.49 o 
   3   4   3      323.27      308.75      5.54 o 
   4   4   3      115.53      111.83      2.86 o 
   5   4   3      263.67      257.58      5.62 o 
   6   4   3      298.10      301.20      9.68 o 
   7   4   3      190.41      180.41      6.50 o 
   8   4   3        6.14        6.12      2.78 o 
   9   4   3      117.05      118.81      5.23 o 
  10   4   3       99.12       99.68      4.32 o 
  11   4   3       20.48       19.41      2.37 o 
   0   5   3      100.99      131.51      4.62 o 
   1   5   3        8.69        8.19      1.73 o 
   2   5   3      261.00      308.82     12.13 o 
   3   5   3       17.41       20.30      1.64 o 
   4   5   3       15.77       13.69      1.40 o 
   4   0   4      621.72      643.23     12.20 o 
   6   0   4     2334.48     2401.69     33.67 o 
   8   0   4      703.23      830.23      9.47 o 
  10   0   4      217.02      234.86      5.16 o 
  12   0   4      499.72      489.84      8.16 o 
  14   0   4       19.64       16.01      3.30 o 
  16   0   4        2.43        0.85      1.71 o 
   1   1   4     4489.92     4460.24     15.31 o 
   2   1   4      257.40      261.32      3.76 o 
   3   1   4     1235.82     1211.04     12.97 o 
   4   1   4      137.37      149.70      3.15 o 
   5   1   4     1509.08     1571.98     12.86 o 
   6   1   4     1204.22     1293.18      7.83 o 
   7   1   4      565.61      600.37      5.27 o 
   9   1   4      614.59      641.24      7.63 o 
  10   1   4      836.24      851.70      9.49 o 
  11   1   4       66.54       62.87      2.97 o 
  12   1   4      107.66      121.83      4.43 o 
  13   1   4       97.21       92.52      3.21 o 
  14   1   4      242.92      252.72      5.82 o 
  15   1   4      121.56      131.74      5.76 o 
  16   1   4       54.34       50.64      2.84 o 
  17   1   4       94.58       89.36      5.61 o 
   1   2   4      707.75      715.77      7.38 o 
   2   2   4     2071.94     2079.70     17.45 o 
   3   2   4     1947.37     1857.91     17.16 o 
   4   2   4      357.31      380.30      3.41 o 
   5   2   4      367.85      400.91      6.99 o 
   6   2   4      140.15      141.68      5.37 o 
   7   2   4      635.45      619.61      9.68 o 
   8   2   4      254.18      234.41      7.58 o 
   9   2   4      519.04      482.45     11.10 o 
  10   2   4       28.47       28.10      3.85 o 
  11   2   4      228.20      258.67      9.03 o 
  12   2   4       67.73       63.92      5.19 o 
  13   2   4      752.88      755.11     13.34 o 
  14   2   4      276.30      286.57      7.82 o 
  15   2   4       84.53       91.43      3.01 o 
  16   2   4       27.27       29.63      1.72 o 
   3   3   4      158.34      180.93      6.11 o 
   4   3   4      222.21      231.65      6.19 o 
   5   3   4       22.97       29.52      1.95 o 
   6   3   4      615.23      666.15     13.03 o 
   7   3   4      193.08      175.01      7.09 o 
   8   3   4      634.20      582.57     12.75 o 
   9   3   4       22.47       21.28      4.27 o 
  10   3   4      353.73      392.33     10.76 o 
  11   3   4       48.26       46.57      5.23 o 
  12   3   4      328.58      380.41     10.01 o 
  13   3   4        8.14       11.27      2.93 o 
  14   3   4      490.94      560.14      8.36 o 
   0   4   4       17.80       17.26      1.92 o 
   1   4   4        6.91        5.27      1.37 o 
   2   4   4       19.83       21.02      2.06 o 
   3   4   4        8.98        7.91      1.45 o 
   4   4   4       20.35       25.47      1.75 o 
   5   4   4      354.82      364.99     13.38 o 
   6   4   4       13.13       14.98      1.59 o 
   7   4   4      201.94      191.43      6.61 o 
   8   4   4       37.67       39.36      3.62 o 
   9   4   4       85.99       90.04      4.64 o 
  10   4   4       18.68       20.68      2.55 o 
  11   4   4      248.91      269.46      5.66 o 
   1   5   4      140.34      159.70     11.02 o 
   2   5   4       44.70       51.88      6.21 o 
   3   5   4       54.48       60.37      3.56 o 
   4   5   4       58.06       71.56      2.88 o 
   2   0   5       58.37       54.50      1.37 o 
   4   0   5     2233.31     2376.98     62.59 o 
   6   0   5      769.73      903.80     31.08 o 
   8   0   5     3017.30     3156.71     15.30 o 
  10   0   5      538.92      516.89     11.18 o 
  12   0   5      946.00      976.90     26.47 o 
  14   0   5      100.82      107.42      6.64 o 
  16   0   5      200.17      184.06      7.36 o 
   0   1   5     2186.16     2147.78      7.20 o 
   1   1   5     1750.00     1700.65      7.09 o 
   2   1   5      317.94      295.20      3.36 o 
   3   1   5      592.02      646.80      3.97 o 
   4   1   5      485.75      529.98     12.34 o 
   5   1   5      365.95      377.76      3.66 o 
   6   1   5        0.89        0.96      0.73 o 
   7   1   5      164.14      149.31      2.91 o 
   8   1   5       16.84       14.12      1.65 o 
   9   1   5      834.87      885.66     31.79 o 
  10   1   5        0.32        3.02      2.23 o 
  11   1   5      505.80      466.14     11.86 o 
  12   1   5      121.65      112.80      3.66 o 
  13   1   5      171.65      171.07      7.55 o 
  14   1   5       67.92       63.04      3.92 o 
  15   1   5      203.80      187.99      6.42 o 
  16   1   5       88.78       91.62      4.08 o 
  17   1   5      288.00      272.64      3.40 o 
   1   2   5      243.33      218.70      3.20 o 
   2   2   5      748.21      772.68      5.83 o 
   3   2   5     1358.18     1306.61      7.99 o 
   4   2   5       80.40       84.57      2.58 o 
   5   2   5      623.94      560.40      6.94 o 
   6   2   5       44.02       50.91      2.99 o 
   7   2   5      224.58      209.79      7.10 o 
   8   2   5      346.34      326.50      9.01 o 
   9   2   5      149.30      150.40      7.01 o 
  10   2   5      532.45      487.93     11.88 o 
  11   2   5      141.04      134.12      7.01 o 
  12   2   5       62.44       64.29      5.35 o 
  13   2   5       79.95       88.74      5.23 o 
  14   2   5       68.48       68.90      4.44 o 
  15   2   5      134.13      132.55      4.75 o 
  16   2   5      133.28      141.92      3.95 o 
   0   3   5      225.70      237.43     10.75 o 
   1   3   5      211.37      226.82      3.59 o 
   2   3   5      511.47      505.45     20.00 o 
   3   3   5      124.28      129.45      3.49 o 
   4   3   5     1362.96     1355.97     10.34 o 
   5   3   5      172.00      164.75      4.47 o 
   6   3   5      161.64      148.16      6.80 o 
   7   3   5       60.03       67.55      5.00 o 
   8   3   5      216.33      206.09      8.20 o 
   9   3   5      209.96      183.58      7.96 o 
  10   3   5       54.90       69.02      5.60 o 
  11   3   5      107.69      110.15      6.47 o 
  12   3   5       52.99       61.96      5.29 o 
  13   3   5       93.89       94.47      4.77 o 
  14   3   5       90.23       93.56      3.78 o 
   1   4   5       88.87       83.96      2.53 o 
   2   4   5       81.76       64.11      2.86 o 
   3   4   5      675.25      624.19     11.77 o 
   4   4   5       43.21       45.52      2.13 o 
   5   4   5      170.48      191.34      9.42 o 
   6   4   5      358.83      359.30      6.24 o 
   7   4   5       54.09       41.97      3.90 o 
   8   4   5      112.58      109.77      5.13 o 
   9   4   5       16.29       16.57      3.08 o 
  10   4   5      213.56      229.84      6.04 o 
  11   4   5       94.00      101.14      3.74 o 
   0   5   5       65.21       80.97      3.63 o 
   1   5   5       65.14       71.01      2.48 o 
   2   5   5      118.19      156.58     13.08 o 
   3   5   5       64.84       68.62      3.79 o 
   0   0   6     2480.74     2660.09      9.47 o 
   2   0   6      652.29      712.42      3.80 o 
   4   0   6     1362.83     1478.93     68.09 o 
   6   0   6       28.63       26.74      3.08 o 
   8   0   6      213.98      205.25      5.99 o 
  10   0   6      146.02      138.98      6.61 o 
  12   0   6      291.83      266.17      9.68 o 
  14   0   6       33.35       29.73      2.94 o 
  16   0   6       88.03       84.30      4.14 o 
   1   1   6     3492.23     3411.25     10.35 o 
   2   1   6      203.82      203.39      2.77 o 
   3   1   6     1701.44     1652.15      8.60 o 
   4   1   6      146.71      161.49      2.18 o 
   5   1   6       28.77       25.25      1.42 o 
   6   1   6       80.13       91.03      1.79 o 
   7   1   6     1268.12     1263.90      6.81 o 
   8   1   6      143.15      132.33      4.07 o 
   9   1   6       11.12       13.44      2.85 o 
  10   1   6      128.65      142.45      3.82 o 
  11   1   6       35.49       30.66      2.60 o 
  12   1   6       28.79       24.64      3.06 o 
  13   1   6      136.66      124.65      3.91 o 
  14   1   6       45.08       41.06      6.69 o 
  15   1   6       31.43       31.79      2.11 o 
  16   1   6       66.58       58.83      3.05 o 
  17   1   6       48.52       41.51      2.50 o 
   1   2   6      312.81      301.04      5.68 o 
   2   2   6     1903.27     1968.44     13.37 o 
   3   2   6       32.12       27.50      1.61 o 
   4   2   6      233.79      229.29      5.01 o 
   5   2   6      793.35      717.99      8.41 o 
   6   2   6      728.68      717.57      9.44 o 
   7   2   6      409.09      458.74     37.14 o 
   8   2   6      457.92      487.79     36.10 o 
   9   2   6      489.64      518.67     61.63 o 
  10   2   6       79.92       90.89      4.97 o 
  11   2   6      107.65      129.19      6.66 o 
  12   2   6      145.80      133.18      6.86 o 
  13   2   6      529.03      502.63     11.09 o 
  14   2   6       95.86       97.72      4.69 o 
  15   2   6      136.92      144.86      3.65 o 
  16   2   6       56.12       58.35      2.92 o 
   1   3   6      168.59      192.15      9.19 o 
   2   3   6      279.66      279.04     15.09 o 
   3   3   6       11.95       11.63      1.82 o 
   4   3   6     1267.89     1227.10     55.40 o 
   5   3   6      167.70      174.36      5.41 o 
   6   3   6     1031.00     1102.81     16.94 o 
   7   3   6       35.60       28.75      4.09 o 
   8   3   6      876.60      875.49     15.89 o 
   9   3   6       25.05       21.29      4.18 o 
  10   3   6       95.53      113.46      6.47 o 
  11   3   6        5.70        3.15      3.51 o 
  12   3   6     1067.28     1268.08     17.12 o 
  13   3   6       29.21       33.25      3.85 o 
  14   3   6      536.11      610.91      7.86 o 
   0   4   6      170.37      175.75      6.34 o 
   1   4   6       32.87       33.72      1.87 o 
   2   4   6       57.07       56.06      3.10 o 
   3   4   6       68.65       59.42      2.95 o 
   4   4   6       82.32       80.93      2.49 o 
   5   4   6      624.50      606.35      9.10 o 
   6   4   6       78.03       86.06      2.68 o 
   7   4   6      420.61      432.60      9.10 o 
   8   4   6      139.12      145.53      5.46 o 
   9   4   6       31.68       29.44      3.03 o 
  10   4   6       91.91       89.40      3.81 o 
  11   4   6      278.58      292.40      5.19 o 
   1   5   6      124.77      136.35      3.00 o 
   2   5   6       12.74       17.46      1.65 o 
   2   0   7      659.19      731.74      9.13 o 
   4   0   7     1611.04     1912.03      7.25 o 
   6   0   7      807.77      900.99     13.99 o 
   8   0   7      855.06      924.27     14.50 o 
  10   0   7      373.00      344.59      9.46 o 
  12   0   7      749.52      691.76     14.65 o 
  14   0   7      121.12      137.29      4.89 o 
  16   0   7      192.72      149.77      5.16 o 
   0   1   7      431.77      438.59      5.68 o 
   1   1   7     1591.03     1618.52      7.29 o 
   2   1   7       87.28      103.42      1.65 o 
   3   1   7       75.65       86.42      1.67 o 
   4   1   7       39.62       43.87      1.38 o 
   5   1   7      846.44      849.50      8.30 o 
   6   1   7      244.87      246.37      3.96 o 
   7   1   7     1082.19     1084.27     10.02 o 
   8   1   7       32.98       33.32      2.19 o 
   9   1   7      923.85      937.20     29.60 o 
  10   1   7       20.35       20.22      2.91 o 
  11   1   7     1697.56     1507.12     38.40 o 
  12   1   7       84.21       70.93      4.13 o 
  13   1   7      129.06      132.32      4.66 o 
  14   1   7       21.35       19.29      2.10 o 
  15   1   7      411.06      364.04     23.76 o 
  16   1   7       61.42       54.49      3.16 o 
   1   2   7     1246.23     1266.65     11.94 o 
   2   2   7      630.27      642.29     13.40 o 
   3   2   7      889.96      891.32      9.62 o 
   4   2   7      286.84      277.32      5.68 o 
   5   2   7      431.17      430.80      7.32 o 
   6   2   7      431.86      462.33      5.91 o 
   7   2   7       10.53       29.39     10.10 o 
   8   2   7     1221.67     1273.08     72.44 o 
   9   2   7       15.63       14.88      2.38 o 
  10   2   7     1083.82     1113.88     62.12 o 
  11   2   7       18.24       13.43      3.46 o 
  12   2   7      280.48      286.50     14.81 o 
  13   2   7       44.37       50.36      4.68 o 
  14   2   7      171.67      156.49      5.82 o 
  15   2   7       44.49       42.87      3.01 o 
   0   3   7     1256.82     1186.46     14.76 o 
   1   3   7       45.06       50.64      2.50 o 
   2   3   7      742.87      747.38      8.45 o 
   3   3   7      206.06      229.93      3.29 o 
   4   3   7     2108.30     2354.41     24.95 o 
   5   3   7      151.42      151.57      4.90 o 
   6   3   7      263.30      290.39      5.08 o 
   7   3   7       66.45       60.70      4.94 o 
   8   3   7       12.98       14.05      4.17 o 
   9   3   7      124.52      118.49      6.79 o 
  10   3   7      168.76      180.86      7.92 o 
  11   3   7       17.40       16.50      3.95 o 
  12   3   7       47.54       61.92      5.13 o 
  13   3   7       37.92       42.11      3.45 o 
   1   4   7      269.94      268.83      9.03 o 
   2   4   7      110.33      107.81      2.92 o 
   3   4   7     1026.09      965.93      8.25 o 
   4   4   7       62.22       66.03      3.13 o 
   5   4   7      224.92      226.90      9.22 o 
   6   4   7       69.48       67.44      3.92 o 
   7   4   7      327.95      316.26      7.37 o 
   8   4   7       49.67       51.82      3.55 o 
   9   4   7       88.18       85.85      3.90 o 
  10   4   7       30.75       30.09      2.41 o 
   0   0   8     5745.29     5637.75     21.18 o 
   2   0   8     1051.75     1176.22     10.35 o 
   4   0   8     1721.37     1894.91      8.04 o 
   6   0   8      664.95      737.24      9.38 o 
   8   0   8      484.96      507.35     15.96 o 
  10   0   8      175.43      151.24      7.06 o 
  12   0   8      123.91      107.40      6.84 o 
  14   0   8      523.27      443.74     11.50 o 
  16   0   8      360.35      382.65      7.53 o 
   1   1   8      600.10      543.14      5.17 o 
   2   1   8      207.04      222.40      3.22 o 
   3   1   8      915.91      868.83     12.27 o 
   4   1   8      307.66      307.49      3.76 o 
   5   1   8      270.44      258.65      3.93 o 
   6   1   8      185.43      197.20      9.60 o 
   7   1   8      311.02      288.06      4.59 o 
   8   1   8      136.99      147.33      4.18 o 
   9   1   8       97.52       96.10      6.15 o 
  10   1   8       94.71       98.27      5.60 o 
  11   1   8       37.56       34.13      3.32 o 
  12   1   8      244.51      208.42      5.93 o 
  13   1   8       36.72       35.67      2.53 o 
  14   1   8       56.22       57.40      3.82 o 
  15   1   8       48.50       53.80      2.87 o 
  16   1   8       39.76       52.66      2.95 o 
   0   2   8       34.01       36.01      2.45 o 
   1   2   8       59.39       62.36      3.13 o 
   2   2   8      185.10      167.33      3.63 o 
   3   2   8       34.30       35.88      1.80 o 
   4   2   8      232.55      197.56      5.05 o 
   5   2   8      309.58      311.86      6.31 o 
   6   2   8       87.08       89.07      3.02 o 
   7   2   8      129.41      136.48      3.87 o 
   8   2   8       50.64       52.76      9.28 o 
   9   2   8      461.48      472.87     17.75 o 
  10   2   8       87.12       84.72      3.83 o 
  11   2   8      241.56      258.92      7.33 o 
  12   2   8       32.00       30.35      2.87 o 
  13   2   8      199.01      205.96     18.85 o 
  14   2   8       36.33       31.12      3.38 o 
  15   2   8      169.69      188.28      4.91 o 
   1   3   8       42.79       45.76      2.59 o 
   2   3   8       74.78       77.82      3.43 o 
   3   3   8      127.95      135.73      3.10 o 
   4   3   8      239.89      257.19      4.14 o 
   5   3   8      443.64      502.65      9.56 o 
   6   3   8      178.37      215.34      7.53 o 
   7   3   8      183.56      199.07      7.91 o 
   8   3   8      500.20      577.33     12.84 o 
   9   3   8      220.08      252.21      8.92 o 
  10   3   8      184.69      201.03      8.14 o 
  11   3   8       16.36       12.95      3.69 o 
  12   3   8      152.20      174.90      6.74 o 
  13   3   8        6.62        6.03      2.47 o 
   0   4   8       98.56       94.24      4.90 o 
   1   4   8       14.48       11.76      1.62 o 
   2   4   8       69.89       63.34      4.10 o 
   3   4   8       15.91       16.11      1.62 o 
   4   4   8       23.23       22.13      2.10 o 
   5   4   8      128.77      121.60      4.46 o 
   6   4   8       22.79       23.05      2.68 o 
   7   4   8      173.59      183.07      5.29 o 
   8   4   8       35.88       38.38      3.00 o 
   9   4   8       33.65       38.49      2.84 o 
   2   0   9      281.17      288.01      2.44 o 
   4   0   9      176.61      209.91      3.16 o 
   6   0   9      618.99      656.15     21.54 o 
   8   0   9      365.02      383.87      8.79 o 
  10   0   9     1388.43     1215.93     17.47 o 
  12   0   9      312.85      278.69      9.76 o 
  14   0   9      789.24      751.92     14.06 o 
  16   0   9      410.01      449.05      7.84 o 
   0   1   9      538.36      541.05      7.16 o 
   1   1   9      236.27      229.74      3.92 o 
   2   1   9     1405.99     1326.70     19.33 o 
   3   1   9      180.70      165.40      3.58 o 
   4   1   9      245.61      229.19      4.21 o 
   5   1   9      427.91      430.66      5.09 o 
   6   1   9      439.24      476.22      6.83 o 
   7   1   9      302.91      320.62      6.86 o 
   8   1   9        7.59       12.25      2.48 o 
   9   1   9      162.63      162.89      4.90 o 
  10   1   9       87.47       83.55      4.10 o 
  11   1   9      304.92      266.19      6.49 o 
  12   1   9       72.29       61.87      3.17 o 
  13   1   9      317.43      304.94      7.71 o 
  14   1   9       86.83       77.62      3.58 o 
  15   1   9      337.22      306.98      5.06 o 
  16   1   9       45.36       36.08      2.67 o 
   1   2   9      188.85      160.03      4.75 o 
   2   2   9       57.38       54.30      3.01 o 
   3   2   9       48.11       42.71      3.11 o 
   4   2   9       48.99       49.96      3.31 o 
   5   2   9     1226.64     1177.85     12.61 o 
   6   2   9      937.19      912.26     20.35 o 
   7   2   9      316.47      330.42      5.78 o 
   8   2   9      134.54      140.61      5.93 o 
   9   2   9      533.79      539.71      8.11 o 
  10   2   9       28.93       33.26      2.87 o 
  11   2   9        7.58        9.95      4.08 o 
  12   2   9      220.87      206.78     12.11 o 
  13   2   9       21.65       31.04      2.84 o 
  14   2   9       52.51       52.26      3.76 o 
   0   3   9      819.56      754.42      8.52 o 
   1   3   9        2.03        2.32      1.59 o 
   2   3   9       56.14       45.95      2.18 o 
   3   3   9      109.63      111.54      4.75 o 
   4   3   9       41.72       43.43      2.79 o 
   5   3   9        1.43       -0.57      2.52 o 
   6   3   9      159.45      177.66      8.12 o 
   7   3   9       43.21       41.48      2.79 o 
   8   3   9      153.65      176.91      7.25 o 
   9   3   9       19.04       26.64      4.19 o 
  10   3   9      115.99      144.19      7.12 o 
  11   3   9       41.09       44.22      5.00 o 
  12   3   9       61.88       80.19      4.39 o 
   1   4   9      171.36      186.96      6.62 o 
   2   4   9       94.71      101.51      8.26 o 
   3   4   9      108.24       79.54      3.42 o 
   4   4   9       10.76        4.36      2.14 o 
   5   4   9       53.51       46.07      2.81 o 
   7   4   9      173.93      161.07      4.31 o 
   8   4   9        1.48        5.02      2.47 o 
   9   4   9       24.81       35.68      1.96 o 
   0   0  10     1845.21     1936.12     14.06 o 
   2   0  10     3824.89     4055.52     14.40 o 
   4   0  10      429.34      493.17     11.02 o 
   6   0  10      427.31      416.03      7.36 o 
   8   0  10      617.74      629.88     11.60 o 
  10   0  10      140.39      117.02      6.46 o 
  12   0  10       27.47       17.32      4.71 o 
  14   0  10      108.68      117.71      6.49 o 
  16   0  10      141.20      142.65      4.34 o 
   1   1  10      790.68      721.10      6.24 o 
   2   1  10       34.89       32.53      1.27 o 
   3   1  10      347.94      349.65      4.59 o 
   4   1  10       42.60       28.31      1.54 o 
   5   1  10      865.38      891.93     42.81 o 
   6   1  10      472.37      504.64      9.04 o 
   7   1  10     1004.04     1070.12     16.20 o 
   8   1  10      380.43      383.30      6.93 o 
   9   1  10      291.92      283.05     12.66 o 
  10   1  10      316.64      305.55      9.00 o 
  11   1  10       32.11       34.97      3.34 o 
  12   1  10      170.46      154.37      6.30 o 
  13   1  10       20.01       23.88      2.29 o 
  14   1  10      142.86      152.83      4.28 o 
  15   1  10       72.87       78.05      2.76 o 
   0   2  10       18.99       17.73      3.27 o 
   1   2  10       63.14       70.83      2.73 o 
   2   2  10      423.40      455.37      8.21 o 
   3   2  10      142.64      141.30      4.87 o 
   4   2  10      486.77      444.30      8.20 o 
   5   2  10      500.35      487.82      8.77 o 
   6   2  10      202.59      197.41      6.08 o 
   7   2  10      229.96      235.90      9.34 o 
   8   2  10      178.31      177.09      4.71 o 
   9   2  10      152.08      139.77      4.48 o 
  10   2  10      143.87      146.06      6.26 o 
  11   2  10      115.90      111.48      8.34 o 
  12   2  10       76.51       76.73      3.81 o 
  13   2  10      371.35      400.50      6.68 o 
  14   2  10       38.86       41.09      3.16 o 
   1   3  10      114.18      134.74      3.20 o 
   2   3  10      176.01      175.77      4.75 o 
   3   3  10       70.29       80.63      4.81 o 
   4   3  10       10.09       12.97      2.39 o 
   5   3  10      154.68      173.37      5.61 o 
   6   3  10      453.49      523.67      9.52 o 
   7   3  10       81.01       91.49      3.46 o 
   8   3  10      192.47      237.84      7.95 o 
   9   3  10       51.12       66.68      5.12 o 
  10   3  10      334.38      432.59     10.20 o 
  11   3  10       19.00       24.67      3.59 o 
   0   4  10       50.31       36.26      2.49 o 
   1   4  10       51.28       32.72      1.79 o 
   2   4  10       62.99       42.16      2.65 o 
   3   4  10       46.06       30.84      2.44 o 
   4   4  10      121.54       81.14      3.27 o 
   5   4  10       51.80       43.92      2.59 o 
   6   4  10        7.63        8.89      1.66 o 
   7   4  10      281.13      276.44      4.87 o 
   8   4  10        4.00        2.85      1.38 o 
   2   0  11      799.32      955.73     14.83 o 
   4   0  11      957.88     1114.48     16.58 o 
   6   0  11       31.95       32.51      3.34 o 
   8   0  11     1686.99     1571.11     18.75 o 
  10   0  11      948.46      808.23     14.95 o 
  12   0  11      270.25      267.37      9.47 o 
  14   0  11      256.17      260.99      5.51 o 
   0   1  11       56.77       46.18      2.89 o 
   1   1  11       79.06       70.78      4.18 o 
   2   1  11      208.02      178.14      3.47 o 
   3   1  11      837.80      883.81     21.89 o 
   4   1  11      342.14      352.68      5.95 o 
   5   1  11       77.02       89.42      2.96 o 
   6   1  11       80.84       91.47      4.89 o 
   7   1  11      280.64      279.18      6.09 o 
   8   1  11      224.16      246.31      5.02 o 
   9   1  11     1363.13     1361.86     35.74 o 
  10   1  11       86.53       77.68      5.58 o 
  11   1  11      307.57      305.55      7.51 o 
  12   1  11       13.24       16.41      2.34 o 
  13   1  11      308.81      310.17      5.17 o 
  14   1  11      149.89      142.64      3.90 o 
   1   2  11      225.96      201.05      6.19 o 
   2   2  11       36.50       32.78      2.89 o 
   3   2  11      378.35      319.78      7.33 o 
   4   2  11      680.44      646.88     10.32 o 
   5   2  11      794.20      719.15     11.24 o 
   6   2  11       92.93      102.58      4.90 o 
   7   2  11      109.62      107.68      5.10 o 
   8   2  11      531.73      586.35     44.29 o 
   9   2  11       58.17       56.75      3.92 o 
  10   2  11      254.45      281.30     21.80 o 
  11   2  11       37.95       43.54      3.08 o 
  12   2  11      175.58      177.39      7.40 o 
  13   2  11       58.68       60.72      5.06 o 
   0   3  11      452.02      401.97      8.83 o 
   1   3  11       24.31       17.94      4.53 o 
   2   3  11      269.94      247.05      4.98 o 
   3   3  11       66.95       67.91      3.90 o 
   4   3  11      815.09      770.31     11.14 o 
   5   3  11      113.81      115.07      4.79 o 
   6   3  11      185.64      201.65      6.19 o 
   7   3  11       25.07       41.14      3.63 o 
   8   3  11       56.29       70.95      4.04 o 
   9   3  11      168.25      210.08     13.72 o 
  10   3  11      143.26      170.16      5.67 o 
   1   4  11      313.97      237.72     23.58 o 
   2   4  11       28.92       20.15      1.54 o 
   3   4  11      426.43      274.86      5.29 o 
   4   4  11       41.58       26.71      2.09 o 
   5   4  11      323.67      240.65      4.70 o 
   6   4  11        1.62        1.12      1.45 o 
   7   4  11       72.12       72.99      2.37 o 
   0   0  12     1519.25     1410.41     13.02 o 
   2   0  12      903.42      961.78     96.05 o 
   4   0  12      184.05      196.11     11.60 o 
   6   0  12      804.73      813.11     12.58 o 
   8   0  12      744.05      715.69     13.31 o 
  10   0  12      399.48      356.09     10.49 o 
  12   0  12      101.64      101.89      7.08 o 
  14   0  12       34.54       50.16      6.94 o 
   1   1  12      798.37      824.84      7.73 o 
   2   1  12      251.08      254.22      3.66 o 
   3   1  12      678.01      654.86      9.85 o 
   4   1  12      265.74      268.55      4.87 o 
   5   1  12      116.95      128.47      6.62 o 
   6   1  12     1139.90     1200.78     15.93 o 
   7   1  12      733.42      793.01     46.75 o 
   8   1  12       30.17       39.04      3.30 o 
   9   1  12      118.35      129.56      4.05 o 
  10   1  12      259.91      257.51      7.19 o 
  11   1  12        4.21        5.14      2.54 o 
  12   1  12      168.70      168.59      4.92 o 
  13   1  12       14.46       15.29      2.53 o 
  14   1  12       66.83       61.93      2.75 o 
   0   2  12      105.19      111.43      5.05 o 
   1   2  12       29.64       27.80      2.28 o 
   2   2  12      481.97      442.12      9.03 o 
   3   2  12       64.19       56.21      3.68 o 
   4   2  12      293.83      272.29      7.14 o 
   5   2  12      241.22      212.46      6.64 o 
   6   2  12        8.30        6.86      2.68 o 
   7   2  12      268.37      248.77      7.41 o 
   8   2  12       65.11       68.63      4.52 o 
   9   2  12       69.71       68.39      4.65 o 
  10   2  12       49.66       52.01      7.26 o 
  11   2  12      278.02      271.78     29.05 o 
  12   2  12       85.74       77.79      8.15 o 
   1   3  12        0.82        1.84      1.58 o 
   2   3  12       81.71       67.44      2.98 o 
   3   3  12       81.09       70.92      3.00 o 
   4   3  12       93.13       79.09      4.22 o 
   5   3  12       32.99       29.69      3.00 o 
   6   3  12      164.71      190.54      6.02 o 
   7   3  12      117.25      141.51      5.29 o 
   8   3  12      315.76      364.39      7.78 o 
   9   3  12        8.47       12.96      3.44 o 
   0   4  12       42.80       32.88      2.27 o 
   1   4  12       72.74       41.64      4.20 o 
   2   4  12       12.61        9.76      2.75 o 
   3   4  12        3.24        3.02      1.71 o 
   4   4  12       87.14       59.09      2.56 o 
   5   4  12      289.26      257.33      4.30 o 
   6   4  12        3.88        4.04      1.34 o 
   2   0  13       32.95       36.55      3.89 o 
   4   0  13     1894.65     1961.75     46.22 o 
   6   0  13       57.30       64.97      4.90 o 
   8   0  13     3637.50     3295.15     28.87 o 
  10   0  13      263.41      214.99      8.38 o 
  12   0  13      626.56      633.18     24.43 o 
  14   0  13      406.94      527.35      9.78 o 
   0   1  13      326.73      306.27      5.21 o 
   1   1  13       26.27       26.06      1.37 o 
   2   1  13      525.07      503.32      6.82 o 
   3   1  13      273.14      283.61      8.76 o 
   4   1  13      634.05      633.21     10.06 o 
   5   1  13      504.08      515.49     12.66 o 
   6   1  13        6.38        6.20      3.40 o 
   7   1  13      279.14      302.89      8.97 o 
   8   1  13       46.98       51.35      3.78 o 
   9   1  13      707.06      766.40     21.84 o 
  10   1  13      104.31      110.54      4.89 o 
  11   1  13      200.72      197.18      8.64 o 
  12   1  13       22.63       21.25      2.45 o 
  13   1  13      277.05      272.84     11.16 o 
   1   2  13      313.90      247.84      5.21 o 
   2   2  13       21.41       19.51      2.32 o 
   3   2  13      457.28      356.17      8.37 o 
   4   2  13      185.01      163.73      5.92 o 
   5   2  13      112.66       99.40      5.15 o 
   6   2  13      142.26      135.96      5.85 o 
   7   2  13      199.58      188.36      6.91 o 
   8   2  13       75.10       76.58      4.73 o 
   9   2  13        6.20        6.87      2.96 o 
  10   2  13       57.36       49.20      4.57 o 
  11   2  13       45.13       34.57      3.50 o 
  12   2  13      118.30      111.31      4.71 o 
   0   3  13      892.12      721.98     11.57 o 
   1   3  13       36.98       25.63      2.84 o 
   2   3  13       31.28       26.41      2.27 o 
   3   3  13       92.09       82.01      3.09 o 
   4   3  13      218.88      205.04      5.21 o 
   5   3  13        9.52        6.15      1.77 o 
   6   3  13       80.96       89.31      3.04 o 
   7   3  13       92.12      103.96      3.08 o 
   8   3  13       12.04       16.73      1.77 o 
   9   3  13      138.38      142.41      6.79 o 
  10   3  13        8.21        8.53      1.28 o 
   1   4  13      273.99      193.75      4.10 o 
   2   4  13       43.40       28.50      1.44 o 
   3   4  13      221.00      183.00      3.58 o 
   4   4  13       94.47       76.50      2.35 o 
   0   0  14      907.76      863.90     13.02 o 
   2   0  14     1010.97     1011.55     14.16 o 
   4   0  14     1054.02     1084.26     22.53 o 
   6   0  14      215.13      205.17      7.56 o 
   8   0  14       93.51       91.22      5.96 o 
  10   0  14      122.31      111.40      6.73 o 
  12   0  14       13.29        8.45      4.05 o 
   1   1  14      444.29      411.85      4.48 o 
   2   1  14      111.66      106.43      2.22 o 
   3   1  14      959.16      834.93     17.92 o 
   4   1  14       83.22       95.49      2.40 o 
   5   1  14      345.93      393.57     33.42 o 
   6   1  14      110.79      118.35      6.25 o 
   7   1  14      351.48      362.01     10.25 o 
   8   1  14       32.32       28.16      4.40 o 
   9   1  14      124.81      150.38     11.77 o 
  10   1  14      294.04      326.13     31.03 o 
  11   1  14       56.36       70.06      4.08 o 
  12   1  14       49.63       56.06      4.93 o 
  13   1  14       32.92       40.69      3.95 o 
   0   2  14      215.21      198.52     13.87 o 
   1   2  14      286.56      227.49      5.14 o 
   2   2  14      431.44      339.27     13.49 o 
   3   2  14       90.06       78.44      6.40 o 
   4   2  14      124.09      123.04     12.64 o 
   5   2  14      181.98      184.56     18.91 o 
   6   2  14      139.87      137.41      6.21 o 
   7   2  14      234.28      227.44      7.54 o 
   8   2  14       99.65       94.93      5.28 o 
   9   2  14       72.38       62.05      4.66 o 
  10   2  14       50.86       54.61     10.10 o 
  11   2  14      283.22      264.52      6.86 o 
   1   3  14      111.92       92.52      3.27 o 
   2   3  14       33.03       22.92      2.20 o 
   3   3  14      106.06       89.33      3.13 o 
   4   3  14      108.31       92.62      3.07 o 
   5   3  14        4.76        6.04      1.57 o 
   6   3  14      192.99      194.22      3.75 o 
   7   3  14       23.16       18.14      1.63 o 
   8   3  14      257.08      246.20     10.87 o 
   2   0  15      509.46      518.49     10.78 o 
   4   0  15      431.16      460.06      7.40 o 
   6   0  15       23.38       29.36      4.01 o 
   8   0  15       38.59       40.24      4.62 o 
  10   0  15      377.40      418.83     11.32 o 
  12   0  15      262.71      298.83      8.48 o 
   0   1  15       40.95       33.44      2.06 o 
   1   1  15      111.62       85.78      1.98 o 
   2   1  15        6.43        6.31      1.38 o 
   3   1  15       70.30       75.71      2.11 o 
   4   1  15      225.78      254.60      5.19 o 
   5   1  15       63.78       66.14      3.25 o 
   6   1  15       60.65       62.23      3.02 o 
   7   1  15       77.83       93.68      3.46 o 
   8   1  15      121.45      120.95      6.80 o 
   9   1  15      137.22      144.25      7.04 o 
  10   1  15      123.01      130.25      6.49 o 
  11   1  15      111.65      125.18      6.57 o 
  12   1  15       49.93       56.15      4.45 o 
   1   2  15      198.81      170.64      4.54 o 
   2   2  15      107.42      101.86      3.59 o 
   3   2  15      118.21      121.75     13.55 o 
   4   2  15        2.80        1.77      1.92 o 
   5   2  15      156.04      162.36      5.42 o 
   6   2  15      174.07      189.60      5.25 o 
   7   2  15       81.23       92.11      7.16 o 
   8   2  15      125.13      148.82     13.66 o 
   9   2  15       74.62       94.26      8.57 o 
  10   2  15      236.38      228.44      6.48 o 
   0   3  15      402.06      363.75      7.80 o 
   1   3  15        4.33        2.84      1.72 o 
   2   3  15      266.11      241.26      4.88 o 
   3   3  15       43.71       39.78      2.27 o 
   4   3  15      374.82      348.78      4.95 o 
   5   3  15        8.91       10.80      1.63 o 
   6   3  15      108.49      111.26      2.70 o 
   7   3  15        4.12        5.38      1.24 o 
   0   0  16      150.31      123.46      6.05 o 
   2   0  16        0.40        0.28      6.67 o 
   4   0  16      570.88      637.57     28.43 o 
   6   0  16      126.54      125.21      6.44 o 
   8   0  16       70.49       78.79      6.04 o 
  10   0  16      286.90      334.78      9.84 o 
   1   1  16      264.16      269.74      4.20 o 
   2   1  16      166.62      156.37      3.29 o 
   3   1  16      247.15      239.70      5.20 o 
   4   1  16       30.22       31.39      2.19 o 
   5   1  16      180.86      206.61     18.25 o 
   6   1  16       75.10       84.70      3.23 o 
   7   1  16       13.95       20.20      2.23 o 
   8   1  16       68.23       63.92      5.24 o 
   9   1  16      184.34      196.50      7.66 o 
  10   1  16       14.30       14.36      3.85 o 
  11   1  16      123.07      125.01      6.14 o 
   0   2  16      158.63      165.88      7.28 o 
   1   2  16       75.38       67.43      2.39 o 
   2   2  16      280.51      282.65      7.17 o 
   3   2  16        7.89        5.61      1.65 o 
   4   2  16       74.15       69.35      2.36 o 
   5   2  16       29.77       35.88      2.35 o 
   6   2  16      139.16      152.52     12.57 o 
   7   2  16      131.53      151.87     11.06 o 
   8   2  16      122.87      134.51      8.58 o 
   9   2  16      106.07       97.45      4.54 o 
   1   3  16        2.00        0.41      1.34 o 
   2   3  16       17.96       21.98      1.85 o 
   3   3  16       28.75       28.94      2.77 o 
   4   3  16       20.15       20.62      1.56 o 
   5   3  16       85.68       84.54      4.79 o 
   6   3  16      293.79      314.69     29.67 o 
   2   0  17      224.26      207.97      5.34 o 
   4   0  17      209.08      210.02      7.09 o 
   6   0  17      249.60      247.66     17.38 o 
   8   0  17      165.33      161.23     11.76 o 
  10   0  17      509.35      522.54      5.28 o 
   0   1  17       35.60       30.07      3.00 o 
   1   1  17       27.88       22.34      1.57 o 
   2   1  17      183.92      171.62      3.31 o 
   3   1  17      164.61      188.71      5.08 o 
   4   1  17       14.51       17.35      1.86 o 
   5   1  17       64.05       73.39      3.27 o 
   6   1  17       82.58       87.41      5.81 o 
   7   1  17      186.68      177.13      7.39 o 
   8   1  17       44.18       43.14      4.85 o 
   9   1  17      466.14      500.46     10.74 o 
  10   1  17       26.75       29.39      2.84 o 
   1   2  17      334.97      341.89      4.44 o 
   2   2  17       83.04       85.89      3.52 o 
   3   2  17      174.56      183.20      3.92 o 
   4   2  17       21.67       29.69      2.10 o 
   5   2  17      302.45      300.00      4.70 o 
   6   2  17      173.92      181.92      5.49 o 
   7   2  17        4.04        6.55      1.52 o 
   8   2  17      133.56      133.50      5.15 o 
   0   3  17      207.35      189.64      4.82 o 
   1   3  17      156.65      148.77      2.96 o 
   2   3  17      180.25      207.22      5.86 o 
   3   3  17        7.86       11.00      2.33 o 
   0   0  18      964.57      854.49     14.16 o 
   2   0  18      421.90      426.04      7.16 o 
   4   0  18      942.50      883.15     12.65 o 
   6   0  18       87.76       88.46      3.85 o 
   8   0  18       36.48       42.43      2.10 o 
   1   1  18      455.29      464.51      5.79 o 
   2   1  18      112.23      118.65      3.18 o 
   3   1  18      364.93      401.28      6.43 o 
   4   1  18       77.44       82.90      3.84 o 
   5   1  18      142.07      133.75      2.91 o 
   6   1  18       31.68       37.95      1.72 o 
   7   1  18      151.94      166.64      3.74 o 
   8   1  18      299.69      341.95      9.59 o 
   0   2  18      250.59      269.66      6.73 o 
   1   2  18       65.27       68.17      2.75 o 
   2   2  18      169.68      167.78      3.66 o 
   3   2  18       44.22       45.15      2.87 o 
   4   2  18       55.02       54.71      2.05 o 
   5   2  18      185.06      176.85     17.90 o 
   6   2  18       54.69       50.24      4.25 o 
   2   0  19       63.44       66.04      4.64 o 
   4   0  19      165.15      181.10      5.45 o 
   6   0  19      133.64      127.53      3.60 o 
   0   1  19      256.90      275.30      7.39 o 
   1   1  19       13.42       17.66      2.35 o 
   2   1  19      137.18      154.03     14.99 o 
   3   1  19       56.20       62.16      5.72 o 
   4   1  19        3.11        5.56      1.70 o 
   5   1  19      172.55      192.15     29.99 o 
   6   1  19       35.23       41.50      2.33 o 
   7   1  19      134.52      138.39      3.20 o 
   1   2  19       91.91      111.32      2.59 o 
   2   2  19       33.79       43.81      3.29 o 
   3   2  19       65.45       83.45      3.83 o 
   2   0  20      345.83      414.11      7.92 o 
   4   0  20      246.62      260.56      5.08 o 
   1   1  20      159.44      175.71      5.10 o 
   2   1  20       44.68       44.75      3.14 o 
   3   1  20      482.45      578.96      7.54 o 
   4   1  20       20.00       27.06      2.08 o 
                                                 
